# Supplementary material for: Dominant Role of Polypropylene Chain Architecture in Differentiating Flame Retardancy and Mechanical Performance
Source: Polymers (Basel). 2026 May 29;18(11):1356. doi: 10.3390/polym18111356 (PMC13259468; doi:10.3390/polym18111356)
Supplement: Supplementary file 1 [file polymers-18-01356-s001.zip]

Archive with 1 entries (1 files):
- polymers-4319931-supplementary.pdf
